# Supplementary material for: Mito‐nuclear discordance across a recent contact zone for California voles
Source: Ecol Evol. 2018 May 24;8(12):6226–41. doi: 10.1002/ece3.4129 (PMC6024151; doi:10.1002/ece3.4129)
Supplement: Supplementary file 3 [file ECE3-8-6226-s003.xlsx]

## Sheet: AppendixI
SampleID	Collecting locality	Designate locality/population in this study (as in Table 1)	cyt-b Genbank number	Alternative Sample ID
DL452	Vandenberg Air Force Base, Santa Barbara County, California	AFB	same haplotype as DL440	MVZ233107
DL446	Vandenberg Air Force Base, Santa Barbara County, California	AFB	MG916855	MVZ233112
DL453	Vandenberg Air Force Base, Santa Barbara County, California	AFB	MG916861	MVZ233122
DL441	Vandenberg Air Force Base, Santa Barbara County, California	AFB	same haplotype as DL434	MVZ233103
DL436	Vandenberg Air Force Base, Santa Barbara County, California	AFB	same haplotype as DL446	MVZ233117
DL447	Vandenberg Air Force Base, Santa Barbara County, California	AFB	MG916851	MVZ233106
DL449	Vandenberg Air Force Base, Santa Barbara County, California	AFB	MG916858	MVZ233119
DL442	Vandenberg Air Force Base, Santa Barbara County, California	AFB	MG916850	MVZ233104
DL451	Vandenberg Air Force Base, Santa Barbara County, California	AFB	same haplotype as DL446	MVZ233121
DL437	Vandenberg Air Force Base, Santa Barbara County, California	AFB	MG916859	MVZ233118
DL445	Vandenberg Air Force Base, Santa Barbara County, California	AFB	same haplotype as MVZ223509	MVZ233116
DL434	Vandenberg Air Force Base, Santa Barbara County, California	AFB	MG916862	MVZ233114
DL435	Vandenberg Air Force Base, Santa Barbara County, California	AFB	same haplotype as MVZ223509	MVZ233115
DL440	Vandenberg Air Force Base, Santa Barbara County, California	AFB	MG916852	MVZ233111
MVZ216057	Carpinteria Saltmarsh Reserve, Santa Barbara County, California	Carpinteria	EF506110.1
MVZ216052	Carpinteria Saltmarsh Reserve, Santa Barbara County, California	Carpinteria	EF506140.1
MVZ216106	Carpinteria Saltmarsh Reserve, Santa Barbara County, California	Carpinteria	EF506115.1
MVZ216056	Carpinteria Saltmarsh Reserve, Santa Barbara County, California	Carpinteria	EF506119.1
MVZ216107	Carpinteria Saltmarsh Reserve, Santa Barbara County, California	Carpinteria	EF506117.1
DL522	Carpinteria, Santa Barbara County, California	Carpinteria	MG916871	MVZ233085
DL523	Carpinteria Saltmarsh Reserve, Santa Barbara County, California	Carpinteria	MG916870	MVZ233083
MVZ216098	Carpinteria Saltmarsh Reserve, Santa Barbara County, California	Carpinteria	EF506125.1
MVZ216097	Carpinteria Saltmarsh Reserve, Santa Barbara County, California	Carpinteria	EF506130.1
MVZ216102	Carpinteria Saltmarsh Reserve, Santa Barbara County, California	Carpinteria	EF506122.1
MVZ216054	Carpinteria Saltmarsh Reserve, Santa Barbara County, California	Carpinteria	EF506131.1
DL521	Carpinteria Saltmarsh Reserve, Santa Barbara County, California	Carpinteria	MG916868	MVZ233082
DL524	Carpinteria Saltmarsh Reserve, Santa Barbara County, California	Carpinteria	same haplotype as DL521	MVZ233084
DL520	Carpinteria, Santa Barbara County, California	Carpinteria	MG916890	MVZ233086
DL493	Castroville, Monterey County, California	Castroville	same haplotype as DL440	MVZ233041
DL496	Castroville, Monterey County, California	Castroville	MG916867	MVZ233046
DL498	Castroville, Monterey County, California	Castroville	MG916866	MVZ233040
DL504	Castroville, Monterey County, California	Castroville	same haplotype as DL440	MVZ233045
DL503	Castroville, Monterey County, California	Castroville	same haplotype as DL440	MVZ233051
DL502	Castroville, Monterey County, California	Castroville	MG916854	MVZ233053
DL494	Castroville, Monterey County, California	Castroville	same haplotype as DL440	MVZ233044
DL495	Castroville, Monterey County, California	Castroville	same haplotype as DL440	MVZ233052
DL492	Castroville, Monterey County, California	Castroville	same haplotype as DL440	MVZ233050
DL500	Castroville, Monterey County, California	Castroville	same haplotype as DL440	MVZ233048
DL491	Castroville, Monterey County, California	Castroville	MG916865	MVZ233043
DL499	Castroville, Monterey County, California	Castroville	same haplotype as DL440	MVZ233042
DL501	Castroville, Monterey County, California	Castroville	same haplotype as DL440	MVZ233049
DL497	Castroville, Monterey County, California	Castroville	same haplotype as DL482	MVZ233047
MVZ216059	Coal Oil Point Natural Reserve, Santa Barbara County, California	COPNR	EF506132.1
MVZ216058	Coal Oil Point Natural Reserve, Santa Barbara County, California	COPNR	EF506133.1
DL509	Coal Oil Point Natural Reserve, Santa Barbara County, California	COPNR	same haplotype as DL508	MVZ233091
DL506	Coal Oil Point Natural Reserve, Santa Barbara County, California	COPNR	same haplotype as MVZ223530	MVZ233088
DL512	Coal Oil Point Natural Reserve, Santa Barbara County, California	COPNR	MG916892	MVZ233049
DL508	Coal Oil Point Natural Reserve, Santa Barbara County, California	COPNR	MG916888	MVZ233090
MVZ216060	Coal Oil Point Natural Reserve, Santa Barbara County, California	COPNR	EF506135.1
MVZ216108	Coal Oil Point Natural Reserve, Santa Barbara County, California	COPNR	EF506118.1
DL505	Coal Oil Point Natural Reserve, Santa Barbara County, California	COPNR	same haplotype as DL521	MVZ233087
DL511	Coal Oil Point Natural Reserve, Santa Barbara County, California	COPNR	MG916857	MVZ233093
DL510	Coal Oil Point Natural Reserve, Santa Barbara County, California	COPNR	MG916856	MVZ233092
DL507	Coal Oil Point Natural Reserve, Santa Barbara County, California	COPNR	same haplotype as DL521
MVZ223496	Ellwood Mesa, Goleta, Santa Barbara County, California	COPNR	MG916894
MVZ223495	Ellwood Mesa, Goleta, Santa Barbara County, California	COPNR	MG916893
DL513	Coal Oil Point Natural Reserve, Santa Barbara County, California	COPNR	same haplotype as DL521	MVZ233095
MVZ223510	Gaviota State Beach, Santa Barbara County, California	Gaviota	same haplotype as DL502
MVZ223519	Gaviota State Beach, Santa Barbara County, California	Gaviota	same haplotype as DL440
DL515	Gaviota State Beach, Santa Barbara County, California	Gaviota	MG916874	MVZ233099
MVZ216113	Gaviota State Beach, Santa Barbara County, California	Gaviota	EF506114
MVZ223518	Gaviota State Beach, Santa Barbara County, California	Gaviota	same haplotype as MVZ223514
MVZ223514	Gaviota State Beach, Santa Barbara County, California	Gaviota	MG916873
DL518	Gaviota State Beach, Santa Barbara County, California	Gaviota	MG916891	MVZ233097
DL517	Gaviota State Beach, Santa Barbara County, California	Gaviota	MG916860	MVZ233096
MVZ223520	Gaviota State Beach, Santa Barbara County, California	Gaviota	MG916889
MVZ223523	Gaviota State Beach, Santa Barbara County, California	Gaviota	same haplotype as MVZ223514
MVZ223511	Gaviota State Beach, Santa Barbara County, California	Gaviota	same haplotype as MVZ223514
DL514	Gaviota State Beach, Santa Barbara County, California	Gaviota	MG916872	MVZ233098
MVZ223516	Gaviota State Beach, Santa Barbara County, California	Gaviota	MG916876
MVZ223515	Gaviota State Beach, Santa Barbara County, California	Gaviota	MG916877
DL516	Gaviota State Beach, Santa Barbara County, California	Gaviota	MG916875	MVZ233100
DL484	Guadalupe, San Luis Obispo County, California	Guadalupe	same haplotype as DL440	MVZ233071
DL479	Guadalupe, San Luis Obispo County, California	Guadalupe	same haplotype as DL440	MVZ233077
DL489	Guadalupe, San Luis Obispo County, California	Guadalupe	same haplotype as DL440	MVZ233073
DL482	Guadalupe, San Luis Obispo County, California	Guadalupe	MG916864	MVZ233069
DL483	Guadalupe, San Luis Obispo County, California	Guadalupe	same haplotype as DL440	MVZ233070
DL481	Guadalupe, San Luis Obispo County, California	Guadalupe	same haplotype as DL440	MVZ233078
DL488	Guadalupe, San Luis Obispo County, California	Guadalupe	same haplotype as DL440	MVZ233072
DL490	Guadalupe, San Luis Obispo County, California	Guadalupe	same haplotype as DL440	MVZ233080
DL486	Guadalupe, San Luis Obispo County, California	Guadalupe	same haplotype as DL440	MVZ233074
DL478	Guadalupe, San Luis Obispo County, California	Guadalupe	MG916863	MVZ233076
DL485	Guadalupe, San Luis Obispo County, California	Guadalupe	same haplotype as DL440	MVZ233079
DL480	Guadalupe, San Luis Obispo County, California	Guadalupe	same haplotype as DL440	MVZ233068
DL432	Ken Norris Rancho Marino Natural Reserve, San Luis Obisbo County, California	Rancho_Marino	MG916898	MVZ233081
MVZ225221	Ken Norris Rancho Marino Natural Reserve, San Luis Obisbo County, California	Rancho_Marino	same haplotype as MVZ225223
MVZ225229	Ken Norris Rancho Marino Natural Reserve, San Luis Obisbo County, California	Rancho_Marino	MG916845
MVZ225228	Ken Norris Rancho Marino Natural Reserve, San Luis Obisbo County, California	Rancho_Marino	MG916848
MVZ225224	Ken Norris Rancho Marino Natural Reserve, San Luis Obisbo County, California	Rancho_Marino	MG916844
MVZ225218	Ken Norris Rancho Marino Natural Reserve, San Luis Obisbo County, California	Rancho_Marino	MG916842
MVZ225223	Ken Norris Rancho Marino Natural Reserve, San Luis Obisbo County, California	Rancho_Marino	MG916843
MVZ225227	Ken Norris Rancho Marino Natural Reserve, San Luis Obisbo County, California	Rancho_Marino	MG916849
MVZ225219	Ken Norris Rancho Marino Natural Reserve, San Luis Obisbo County, California	Rancho_Marino	MG916846
MVZ225226	Ken Norris Rancho Marino Natural Reserve, San Luis Obisbo County, California	Rancho_Marino	MG916847
MVZ216115	El Capitan State Beach, Santa Barbara County, California	Refugio	EF506112.1
MVZ223526	Tajiguas Landfill, Santa Barbara County, California	Refugio	MG916897
MVZ223527	Tajiguas Landfill, Santa Barbara County, California	Refugio	MG916895
MVZ223528	Tajiguas Landfill, Santa Barbara County, California	Refugio	same haplotype as DL440
MVZ223530	Tajiguas Landfill, Santa Barbara County, California	Refugio	MG916869
MVZ223531	Tajiguas Landfill, Santa Barbara County, California	Refugio	MG916840
MVZ216070	Refugio State Beach, Santa Barbara County, California	Refugio	EF506137.1
MVZ216065	El Capitan State Beach, Santa Barbara County, California	Refugio	EF506129.1
MVZ216069	Refugio State Beach, Santa Barbara County, California	Refugio	EF506128.1
MVZ223529	Tajiguas Landfill, Santa Barbara County, California	Refugio	MG916896
DL519	Refugio State Beach, Santa Barbara County, California	Refugio	MG916853	MVZ233101
MVZ216116	Refugio State Beach, Santa Barbara County, California	Refugio	EF506113.1
MVZ223525	Refugio State Beach, Santa Barbara County, California	Refugio	same haplotype as DL521
MVZ223508	Freeman Ranch, Santa Barbara County, California	Refugio	MG916841
MVZ223509	Freeman Ranch, Santa Barbara County, California	Refugio	MG916839
DL465	San Joaquin Marsh Reserve, Orange County, California	SJMR	MG916879	MVZ233064
DL462	San Joaquin Marsh Reserve, Orange County, California	SJMR	MG916880	MVZ233061
DL464	San Joaquin Marsh Reserve, Orange County, California	SJMR	same haplotype ad DL454	MVZ233062
DL460	Irvine, Orange County, California	SJMR	same haplotype ad DL454	MVZ233054
DL457	San Joaquin Marsh Reserve, Orange County, California	SJMR	MG916882	MVZ233057
DL466	San Joaquin Marsh Reserve, Orange County, California	SJMR	MG916884	MVZ233063
DL454	San Joaquin Marsh Reserve, Orange County, California	SJMR	MG916878	MVZ233055
DL458	San Joaquin Marsh Reserve, Orange County, California	SJMR	same haplotype as DL455	MVZ233058
DL463	San Joaquin Marsh Reserve, Orange County, California	SJMR	MG916883	MVZ233066
DL461	San Joaquin Marsh Reserve, Orange County, California	SJMR	same haplotype as DL455	MVZ233065
DL455	San Joaquin Marsh Reserve, Orange County, California	SJMR	MG916881	MVZ233056
DL459	San Joaquin Marsh Reserve, Orange County, California	SJMR	MG916885	MVZ233060
DL456	San Joaquin Marsh Reserve, Orange County, California	SJMR	same haplotype as DL455	MVZ233059
DL471	Ormond Beach, Ventura County, California	Ventura	same haplotype as DL467	MVZ233124
DL476	Ormond Beach, Ventura County, California	Ventura	same haplotype as DL469	MVZ233128
DL474	Ormond Beach, Ventura County, California	Ventura	same haplotype as DL467	MVZ233123
DL470	Ormond Beach, Ventura County, California	Ventura	same haplotype as DL469	MVZ233132
DL473	Ormond Beach, Ventura County, California	Ventura	same haplotype as DL467	MVZ233126
DL472	Ormond Beach, Ventura County, California	Ventura	same haplotype as DL467	MVZ233125
DL467	Ormond Beach, Ventura County, California	Ventura	MG916886	MVZ233129
DL475	Ormond Beach, Ventura County, California	Ventura	same haplotype as DL467	MVZ233127
DL468	Ormond Beach, Ventura County, California	Ventura	same haplotype as DL467	MVZ233130
DL469	Ormond Beach, Ventura County, California	Ventura	MG916887	MVZ233131
